# Supplementary material for: Health-Related Quality of Life (HRQoL) and the Effect on Outcome in Patients Presenting with Coronary Artery Disease and Treated with Percutaneous Coronary Intervention (PCI): Differences Noted by Sex and Age
Source: J Clin Med. 2022 Sep 5;11(17):5231. doi: 10.3390/jcm11175231 (PMC9457487; doi:10.3390/jcm11175231)
Supplement: Supplementary file 1 [file jcm-11-05231-s001.zip]

Archive with 1 entries (1 files):
- jcm-1873677-supplementary.pdf
